# Supplementary material for: Population-level viremia predicts HIV incidence at the community level across the Universal Testing and Treatment Trials in eastern and southern Africa
Source: PLOS Glob Public Health. 2023 Jul 14;3(7):e0002157. doi: 10.1371/journal.pgph.0002157 (PMC10348573; doi:10.1371/journal.pgph.0002157)
Supplement: S1 File — (ZIP) [file pgph.0002157.s007.zip]

Archive with 4 entries (4 files):
- analysis.html
- analysis.pdf
- analysis.Rmd
- data.csv
