# Supplementary material for: Population-level viremia predicts HIV incidence at the community level across the Universal Testing and Treatment Trials in eastern and southern Africa
Source: PLOS Glob Public Health. 2023 Jul 14;3(7):e0002157. doi: 10.1371/journal.pgph.0002157 (PMC10348573; doi:10.1371/journal.pgph.0002157)
Supplement: S1 File — (ZIP) [file pgph.0002157.s007.zip › analysis.Rmd]

---
title: "Population-level viremia predicts HIV incidence at the community level across
  the Universal Testing and Treatment Trials in eastern and southern Africa"
author:
- name: Joseph Larmarange, Laura Balzer and Maya Petersen for the UT3C consortium
  url: null
date: "`r Sys.Date()`"
output:
  pdf_document:
    toc: yes
  distill::distill_article:
    toc: yes
    toc_depth: 2
---

```{r setup, include=FALSE}
knitr::opts_chunk$set(echo = TRUE, dpi = 300, dev = "png", warning = FALSE, message = FALSE)
```


```{r}
library(tidyverse)
library(gtsummary)
library(khroma)
library(GGally)
library(scales)
library(hrbrthemes)
library(cowplot)
library(extrafont)
library(labelled)
library(marginaleffects)
```

```{r}
clusters <- read_csv("data.csv")
clusters$intervention <- as.logical(clusters$intervention)
```

## Table S3. Median [minimum - maximum] values of HIV prevalence, prevalence of non-suppression, population-level viremia and HIV incidence, per trial

```{r}
clusters <- clusters %>%
  set_variable_labels(
    study = "Trial",
    arm_study = "Trial & Trial arm",
    trial_country = "Trial & Country",
    prevalence = "HIV prevalence",
    non_suppression = "Prevalence of non-suppression",
    viremia = "Population-level viremia",
    incidence = "HIV incidence (per 100 PY)"
  )

clusters %>%
  tbl_summary(
    include = c(prevalence, non_suppression, viremia, incidence),
    by = study,
    statistic = all_continuous() ~ "{median} [{min} - {max}]",
    digits = list(
      c(prevalence, non_suppression, viremia) ~ scales::label_percent(accuracy = .1),
      incidence ~ scales::label_percent(accuracy = .01, suffix = "")
    )
  ) %>%
  add_overall(last = TRUE)
```

## Table 3. Linear relationship between population-level viremia and HIV incidence, by trial and gender

```{r}
overall <- lm(incidence ~ study:viremia + study - 1, data = clusters)

data_cross_gendered <- clusters %>%
  filter(!is.na(incidence_female) & !is.na(incidence_male)) %>%
  mutate(study = fct_drop(study))

fm <- lm(incidence_female ~ study:viremia_male + study - 1, data = data_cross_gendered)
mf <- lm(incidence_male ~ study:viremia_female + study - 1, data = data_cross_gendered)

tbl_merge(
  tbls = list(
    overall %>% 
      tbl_regression(
        estimate_fun = label_number(.0001),
        pvalue_fun = purrr::partial(style_pvalue, digits = 3)
      ),
    fm %>% 
      tbl_regression(
        estimate_fun = label_number(.0001), 
        pvalue_fun = purrr::partial(style_pvalue, digits = 3)
      ),
    mf %>% 
      tbl_regression(
        estimate_fun = label_number(.0001), 
        pvalue_fun = purrr::partial(style_pvalue, digits = 3)
      )
  ),
  tab_spanner = c("**Overall**", "**Women's incidence / Men's viremia**", "**Men's incidence / Women's viremia**")
)
```

## Figure 2. Relationship between population-level viremia and HIV incidence, by trial


```{r}
# tricks for extending lm lines to zero
lm_zero <- function(formula,data,...){
  mod <- lm(formula, data)
  class(mod) <- c('lm_zero', class(mod))
  mod
}

predictdf.lm_zero <- 
  function(model, xseq, se, level){
    ## here the main code: truncate to x values at the right
    init_range = range(0, model$model$x)
    xseq <- seq(init_range[1], init_range[2], length.out = 10)
    ggplot2:::predictdf.default(model, xseq[-length(xseq)], se, level)
  }

lm_plot <- function(x, y, colour, colour_label = colour, data = clusters, lm = TRUE, lm_se = FALSE) {
  p <- ggplot(data) +
    aes_string(x = x, y = y, colour = colour, fill = colour) +
    geom_point(aes(shape = intervention), size = 2) +
    theme_ipsum(
      axis = TRUE, 
      axis_col = "black",
      axis_title_size = 12,
      axis_title_face = "bold",
      axis_title_just = "mc"
    ) +
    labs(shape = "Arm", fill = colour_label, colour = colour_label) +
    scale_shape_discrete(labels = c("control", "intervention")) +
    theme(
      legend.position = "bottom",
      legend.box = "vertical",
      legend.text = element_text(size = 12),
      legend.title = element_text(size = 12, face = "bold"),
      axis.text.x = element_text(hjust = 0.25)
    ) +
    scale_x_continuous(label = label_percent(1), expand = c(0,0)) +
    scale_y_continuous(label = label_percent(.1, suffix = ""), expand = c(0,0)) +
    expand_limits(
      x = c(0, max(data[[x]], na.rm = TRUE) * 1.025), 
      y = c(0, max(data[[y]], na.rm = TRUE) * 1.025)
    ) +
    scale_color_bright(drop = TRUE) +
    scale_fill_bright(drop = TRUE)
  
  if (lm)
    p <- p +
      geom_smooth(method = "lm_zero", se = FALSE, linetype = "dotted", size = .5) +
      geom_smooth(method = "lm", se = lm_se, alpha = .2, size = 1)
  
  p
}


```

```{r fig.height=7, fig.width=8}
fig2 <- lm_plot(x = "viremia", y = "incidence", colour = "study", colour_label = "Trial") +
  xlab("Population-level Viremia: proportion of all adults (HIV+ & HIV-) with non-suppression") +
  ylab("HIV incidence (per 100 person-years)")
fig2
```

## Figure S4. Relationship between population-level viremia and HIV incidence, by trial and arm

```{r fig.height=8, fig.width=8}
fig_s4 <- lm_plot(x = "viremia", y = "incidence", colour = "arm_study", colour_label = "Trial & Arm") +
  xlab("Population-level Viremia: proportion of all adults (HIV+ & HIV-) with non-suppression") +
  ylab("HIV incidence (per 100 person-years)") +
  scale_color_brewer(palette = "Paired") +
  scale_fill_brewer(palette = "Paired") +
  guides(
    fill = guide_legend(nrow = 4, byrow = TRUE),
    colour = guide_legend(nrow = 4, byrow = TRUE)
  )
fig_s4
```

## Table S5. Linear relationship between population-level viremia and HIV incidence, by trial and arm

```{r}
mod_s5 <- lm(incidence ~ arm_study:viremia + arm_study - 1, data = clusters)

mod_s5 %>%
  tbl_regression(
    estimate_fun = label_number(.0001),
    pvalue_fun = purrr::partial(style_pvalue, digits = 3)
  )
```

## Figure S6. Relationship between population-level viremia and HIV incidence, by trial and country

```{r fig.height=7, fig.width=8}
fig_s6 <- lm_plot(x = "viremia", y = "incidence", colour = "trial_country", colour_label = "Trial & Country") +
  xlab("Population-level Viremia: proportion of all adults (HIV+ & HIV-) with non-suppression") +
  ylab("HIV incidence (per 100 person-years)")
fig_s6
```

## Table S7. Linear relationship between population-level viremia and HIV incidence, by trial and country

```{r}
mod_s7 <- lm(incidence ~ trial_country:viremia + trial_country - 1, data = clusters)

mod_s7 %>%
  tbl_regression(
    estimate_fun = label_number(.0001),
    pvalue_fun = purrr::partial(style_pvalue, digits = 3)
  )
```


## Figure 3. Cross-gendered relationship between population-level viremia and HIV incidence, by trial.


```{r fig.height=5, fig.width=8}
cross_fm <- 
  lm_plot(
    x = "viremia_female", y = "incidence_male", 
    colour = "study", colour_label = "Trial",
    data = clusters %>% filter(!is.na(viremia_female))
  ) +
  xlab("Population-level Viremia (women)") +
  ylab("HIV incidence (men)") +
  expand_limits(y = 0.048, x = 0.29)

cross_mf <- 
  lm_plot(
    x = "viremia_male", y = "incidence_female", 
    colour = "study", colour_label = "Trial",
    data = clusters %>% filter(!is.na(viremia_male))
  ) +
  xlab("Population-level Viremia (men)") +
  ylab("HIV incidence (women)") +
  expand_limits(y = 0.048, x = 0.29)

up <- plot_grid(
  cross_mf + theme(legend.position = "none"), 
  cross_fm + theme(legend.position = "none"),
  labels = c("a", "b", ""),
  label_size = 11,
  ncol = 2
)

plot_grid(
  up,
  cross_mf %>% get_legend(),
  ncol = 1,
  rel_heights = c(5, 1)
)
```


## Table 4. Linear relationship between the prevalence of non-suppression (among PLHIV) and HIV incidence, by trial.

**Summary of the approach**

```{r}
# Step 1
mod1 <- lm(incidence ~ viremia + study:prevalence + study - 1, data = clusters)

# Step 2
new_data <- clusters %>% 
  expand(
    nesting(id, study, prevalence),
    non_suppression = seq(from = .05, to = .65, by = .03)
  ) %>%
  mutate(viremia = prevalence * non_suppression)
new_data$predicted_incidence <- predict(mod1, newdata = new_data)

# Step 3
mod2 <- lm(predicted_incidence ~ study:non_suppression + study - 1, data = new_data)
```

**Bootstrap version to compute confidence intervals and p-values:**

```{r}
iteration_coef_mod2 <- function(data) {
  # a subsample with replacement
  # (sampling stratified by study)
  data <- data %>%
    dplyr::group_by(study) %>%
    sample_frac(replace = TRUE)
  mod1 <- lm(incidence ~ viremia + study:prevalence + study - 1, data = data)
  new_data <- data %>% 
    ungroup() %>%
    expand(
      nesting(id, study, prevalence),
      non_suppression = seq(from = .05, to = .65, by = .03)
    ) %>%
    mutate(viremia = prevalence * non_suppression)
    new_data$predicted_incidence <- predict(mod1, newdata = new_data)
    mod2 <- lm(predicted_incidence ~ study:non_suppression + study - 1, data = new_data)
    coef(mod2)
}

set.seed(2021) # for replicability

boot_coef <- lapply(1:1000, function(i){iteration_coef_mod2(clusters)}) %>%
  simplify2array %>%
  t()

boot_ci <- matrixStats::colQuantiles(boot_coef, probs = c(0.025, 0.975))
boot_sd <- matrixStats::colSds(boot_coef)

# compute p-values
beta <- coef(mod2)
zval <- beta / boot_sd
boot_p <- 2 * pt(-abs(beta / boot_sd), df = mod2$df.residual)

res <- cbind(coef = beta, boot_ci, p = boot_p)
res <- res %>% as_tibble(rownames = "term")
res$ci <- paste0(
  style_number(res$`2.5%`, digits = 4),
  ", ",
  style_number(res$`97.5%`, digits = 4)
)
```

```{r}
res %>%
  select(term, coef, ci, p) %>%
  gt::gt() %>%
  gt::fmt_number(2, decimals = 4) %>%
  gt::fmt(4, fns = purrr::partial(style_pvalue, digits = 3))
```

### Expected counterfactual incidence extraploated to scenario where 95-95-95 were achieved

```{r}
compute_95_95_95 <- function(model) {
  marginaleffects::predictions(
    model,
    newdata = datagrid(non_suppression = 1 - .95^3, study = unique)
  ) %>%
    as_tibble() %>%
    select(study, incidence_95_95_95 = estimate)
}

iteration_95_95_95 <- function(i) {
  # a subsample with replacement
  # (sampling stratified by study)
  data <- clusters %>%
    dplyr::group_by(study) %>%
    sample_frac(replace = TRUE)
  mod1 <- lm(incidence ~ viremia + study:prevalence + study - 1, data = data)
  new_data <- data %>% 
    ungroup() %>%
    expand(
      nesting(id, study, prevalence),
      non_suppression = seq(from = .05, to = .65, by = .03)
    ) %>%
    mutate(viremia = prevalence * non_suppression)
    new_data$predicted_incidence <- predict(mod1, newdata = new_data)
    mod2 <- lm(predicted_incidence ~ study:non_suppression + study - 1, data = new_data)
    compute_95_95_95(mod2) %>%
      mutate(iteration = i)
}

set.seed(2021) # for replicability

boot_data_95_95_95 <- 
  1:1000 %>% 
  map_dfr(iteration_95_95_95)
```

```{r}
boot_ci_95_95_95 <- 
  boot_data_95_95_95 %>%
  group_by(study) %>%
  summarise(
    incidence_95_95_95_low = quantile(incidence_95_95_95, probs = .025),
    incidence_95_95_95_high = quantile(incidence_95_95_95, probs = .975),
    .groups = "drop"
  )

res <- compute_95_95_95(mod2) %>%
  left_join(boot_ci_95_95_95, by = "study")

res %>%
  gt::gt() %>%
  gt::fmt_number(decimals = 4)
```

## Figure 4. Relationship between prevalence of non-suppression and HIV incidence, by trial

```{r fig.height=7, fig.width=8}
predict_data <- clusters
predict_data$incidence <- predict(mod2, newdata = clusters)

predict_data2 <- clusters %>%
  group_by(study) %>%
  summarise(non_suppression = range(0, non_suppression))
predict_data2$incidence <- predict(mod2, newdata = predict_data2)


lm_plot(x = "non_suppression", y = "incidence", colour = "study", colour_label = "Trial", lm = FALSE) +
  xlab("Prevalence of non-suppression: proportion of PLHIV with detectable viremia") +
  ylab("HIV incidence (per 100 person-years)") +
  geom_line(data = predict_data2, size = .5, linetype = "dotted") +
  geom_line(data = predict_data, size = 1)
```

## Table 5. Estimates of the magnitude of expected incidence reduction due to the observed reduction of viral suppression

```{r}
non_supression_data <- tribble(
  ~study, ~arm, ~time_point, ~non_suppression,
  "PopART", "A", "baseline", .46,
  "PopART", "A", "endline", .31,
  "PopART", "B", "baseline", .45,
  "PopART", "B", "endline", .31,
  "PopART", "C", "baseline", .49,
  "PopART", "C", "endline", .40,
  "SEARCH", "C", "baseline", .59,
  "SEARCH", "C", "endline", .32,
  "SEARCH", "I", "baseline", .58,
  "SEARCH", "I", "endline", .21,
  "TasP", "C", "baseline", .74,
  "TasP", "C", "endline", .55,
  "TasP", "I", "baseline", .77,
  "TasP", "I", "endline", .54,
  "Ya Tsie", "C", "baseline", .28,
  "Ya Tsie", "C", "endline", .17,
  "Ya Tsie", "I", "baseline", .30,
  "Ya Tsie", "I", "endline", .12,
)

compute_incidence_reduction <- function(model) {
  trends <- non_supression_data
  trends$pred_incidence <- predict(model, newdata = trends)
  trends %>%
    pivot_wider(names_from = "time_point", values_from = c(non_suppression, pred_incidence)) %>%
    mutate(
      incidence_reduction = pred_incidence_endline - pred_incidence_baseline,
      relative_reduction = abs(incidence_reduction) / pred_incidence_baseline
    )
}

compute_incidence_reduction(mod2) %>%
  select(study, arm, incidence_reduction, relative_reduction) %>%
  mutate(
    incidence_reduction = scales::percent(incidence_reduction, accuracy = .01, suffix = ""),
    relative_reduction = scales::percent(relative_reduction, accuracy = .1)
  ) %>%
  gt::gt()
```

**Bootstrap version to compute 95% confidence intervals:**

```{r}
iteration_incidence_reduction <- function(i) {
  # a subsample with replacement
  # (sampling stratified by study)
  data <- clusters %>%
    dplyr::group_by(study) %>%
    sample_frac(replace = TRUE)
  mod1 <- lm(incidence ~ viremia + study:prevalence + study - 1, data = data)
  new_data <- data %>% 
    ungroup() %>%
    expand(
      nesting(id, study, prevalence),
      non_suppression = seq(from = .05, to = .65, by = .03)
    ) %>%
    mutate(viremia = prevalence * non_suppression)
    new_data$predicted_incidence <- predict(mod1, newdata = new_data)
    mod2 <- lm(predicted_incidence ~ study:non_suppression + study - 1, data = new_data)
    compute_incidence_reduction(mod2) %>%
      mutate(iteration = i)
}

set.seed(2021) # for replicability

boot_data <- 
  1:1000 %>% 
  map_dfr(iteration_incidence_reduction)
```

```{r}
boot_ci <- 
  boot_data %>%
  group_by(study, arm) %>%
  summarise(
    incidence_reduction_low = quantile(incidence_reduction, probs = .025),
    incidence_reduction_high = quantile(incidence_reduction, probs = .975),
    relative_reduction_low = quantile(relative_reduction, probs = .025),
    relative_reduction_high = quantile(relative_reduction, probs = .975),
    .groups = "drop"
  )

res <- compute_incidence_reduction(mod2) %>%
  left_join(boot_ci, by = c("study", "arm"))

res %>%
  mutate(
    incidence_reduction = paste0(
      scales::percent(incidence_reduction, accuracy = .01, suffix = ""),
      " [",
      scales::percent(incidence_reduction_low, accuracy = .01, suffix = ""),
      ", ",
      scales::percent(incidence_reduction_high, accuracy = .01, suffix = ""),
      "]"
    ),
    relative_reduction = paste0(
      scales::percent(relative_reduction, accuracy = .1),
      " [",
      scales::percent(relative_reduction_low, accuracy = .1, suffix = ""),
      ", ",
      scales::percent(relative_reduction_high, accuracy = .1, suffix = ""),
      "]"
    )
  ) %>%
  select(study, arm, incidence_reduction, relative_reduction) %>%
  gt::gt()
```
