# Supplementary material for: Population-level viremia predicts HIV incidence at the community level across the Universal Testing and Treatment Trials in eastern and southern Africa
Source: PLOS Glob Public Health. 2023 Jul 14;3(7):e0002157. doi: 10.1371/journal.pgph.0002157 (PMC10348573; doi:10.1371/journal.pgph.0002157)
Supplement: S1 File — (ZIP) [file pgph.0002157.s007.zip › data.csv]

id	study	intervention	arm_study	trial_country	incidence	prevalence	non_suppression	viremia	incidence_male	incidence_female	prevalence_male	prevalence_female	nonsuppression_male	nonsuppression_female	viremia_male	viremia_female
P1	PopART	1	PopART · intervention	PopART · Zambia	0.014724808	0.166070211	0.246979442	0.034044065	0.005527177	0.023937296	0.106591207	0.161493047	0.322403019	0.209036247	0.034365327	0.0337579
P2	PopART	1	PopART · intervention	PopART · Zambia	0.00885511	0.16002334	0.264575854	0.0421193	0.002878465	0.01484141	0.089358939	0.22269226	0.275095038	0.259283988	0.024582201	0.057740537
P3	PopART	0	PopART · control	PopART · Zambia	0.011145404	0.204228738	0.280766802	0.055159371	0.007792829	0.014503394	0.133144843	0.252167647	0.25730578	0.292569294	0.034258938	0.07377651
P4	PopART	1	PopART · intervention	PopART · Zambia	0.013476537	0.168950191	0.401124311	0.070229811	0.009853534	0.017036924	0.142682472	0.203558353	0.506861391	0.335768211	0.072320236	0.068348424
P5	PopART	1	PopART · intervention	PopART · Zambia	0.011301875	0.221858831	0.26712442	0.056987315	0.008238426	0.014312379	0.165376735	0.256269073	0.260675988	0.271110196	0.043109744	0.069477159
P6	PopART	0	PopART · control	PopART · Zambia	0.014743873	0.18878002	0.358564691	0.051740991	0.012754552	0.016698814	0.102962094	0.18261029	0.37818331	0.34643842	0.038938546	0.06326322
P7	PopART	1	PopART · intervention	PopART · Zambia	0.013197089	0.202727801	0.295644914	0.050079563	0.011987494	0.014464331	0.112658247	0.241473432	0.417226661	0.219436923	0.047004024	0.052988187
P8	PopART	1	PopART · intervention	PopART · Zambia	0.010168554	0.204379043	0.389300754	0.071539381	0.002813965	0.017873645	0.131297463	0.239323482	0.478813238	0.333193922	0.062866963	0.07974113
P9	PopART	0	PopART · control	PopART · Zambia	0.014672343	0.200390091	0.433886411	0.076774891	0.010238897	0.019317078	0.13554133	0.218092161	0.535108408	0.370440004	0.072529305	0.080790061
P10	PopART	1	PopART · intervention	PopART · Zambia	0.020469127	0.259221602	0.325044463	0.086302449	0.017442201	0.023629016	0.198920139	0.319625737	0.385535701	0.295903113	0.076690815	0.09457825
P11	PopART	1	PopART · intervention	PopART · Zambia	0.011406346	0.253949646	0.34591949	0.077699913	0.009812842	0.013069848	0.16285564	0.277344414	0.369621217	0.334501303	0.0601949	0.092772068
P12	PopART	0	PopART · control	PopART · Zambia	0.021491985	0.263967107	0.278750708	0.07447341	0.010488229	0.032979098	0.188819839	0.334271739	0.343117901	0.247742135	0.064787467	0.082813194
P13	PopART	1	PopART · intervention	PopART · South Africa	0.023190574	0.280680189	0.323195485	0.080492208	0.014740292	0.032444355	0.123747804	0.350754631	0.289567527	0.335184976	0.035833346	0.117567683
P14	PopART	1	PopART · intervention	PopART · South Africa	0.014837701	0.25207762	0.344233878	0.077809799	0.0021672	0.028712982	0.090666433	0.354085061	0.450012963	0.306520096	0.04080107	0.108534187
P15	PopART	0	PopART · control	PopART · South Africa	0.018183242	0.264765655	0.376592921	0.091241086	0.004869887	0.032762505	0.123816508	0.349397779	0.528221082	0.322532409	0.06540249	0.112692107
P16	PopART	1	PopART · intervention	PopART · South Africa	0.012768289	0.225526633	0.342640112	0.062668056	0.006394821	0.020011348	0.105294808	0.257328436	0.390065346	0.320788341	0.041071856	0.082547962
P17	PopART	1	PopART · intervention	PopART · South Africa	0.012313953	0.182744502	0.399852066	0.064024832	0.008070057	0.017136881	0.097811256	0.217704012	0.408594111	0.395824059	0.039965103	0.086172486
P18	PopART	0	PopART · control	PopART · South Africa	0.02310554	0.320877886	0.379265961	0.113520956	0.018556058	0.028275748	0.217148026	0.366234588	0.485485686	0.330323892	0.105422258	0.120976034
P19	PopART	1	PopART · intervention	PopART · South Africa	0.004670476	0.10276102	0.284882528	0.022844143	0.001615225	0.007622878	0.06023585	0.098874699	0.288251192	0.282807678	0.017363055	0.027962524
P20	PopART	1	PopART · intervention	PopART · South Africa	0.004486419	0.097813037	0.483938693	0.040147197	0.00407726	0.004881803	0.080036834	0.086726237	0.460382618	0.498447511	0.036847567	0.043228477
P21	PopART	0	PopART · control	PopART · South Africa	0.006584223	0.032011334	0.703522918	0.027157809	0.007027151	0.006156204	0.036851679	0.035334214	0.976229571	0.535555572	0.035975699	0.018923435
S1	SEARCH	1	SEARCH · intervention	SEARCH · Uganda	0.002839326	0.05759852	0.318182164	0.018326822	0.002839326	0.002839326	0.053219087	0.061098001	0.397004452	0.256867359	0.021128215	0.015694082
S2	SEARCH	0	SEARCH · control	SEARCH · Uganda	7.98573e-4	0.03354628	0.503710828	0.016897624	7.98573e-4	7.98573e-4	0.025760105	0.041259911	0.577314816	0.472124415	0.01487169	0.019479811
S3	SEARCH	0	SEARCH · control	SEARCH · Kenya	0.001371545	0.052532643	0.442853366	0.023264258	0.001371545	0.001371545	0.038045007	0.065927207	0.452290546	0.442949954	0.017207397	0.029202453
S4	SEARCH	0	SEARCH · control	SEARCH · Uganda	0.001373164	0.031060724	0.594566738	0.018467673	0.001373164	0.001373164	0.026943411	0.034999123	0.634633997	0.567958292	0.017099205	0.019878042
S5	SEARCH	1	SEARCH · intervention	SEARCH · Uganda	3.17461e-4	0.022872527	0.337027633	0.007708673	3.17461e-4	3.17461e-4	0.012689988	0.027385995	0.319576049	0.312165723	0.004055416	0.008548969
S6	SEARCH	1	SEARCH · intervention	SEARCH · Uganda	5.05293e-4	0.021776582	0.287820504	0.006267747	5.05293e-4	5.05293e-4	0.014454002	0.027672924	0.286787735	0.280847891	0.004145231	0.007771882
S7	SEARCH	1	SEARCH · intervention	SEARCH · Uganda	0.002970119	0.06568707	0.393710591	0.025861695	0.002970119	0.002970119	0.052914231	0.076136103	0.420335427	0.370625	0.022241726	0.028217943
S8	SEARCH	0	SEARCH · control	SEARCH · Kenya	0.004567381	0.179124342	0.434191129	0.0777742	0.004567381	0.004567381	0.154366798	0.20759131	0.471202377	0.425245345	0.072738002	0.088277238
S9	SEARCH	0	SEARCH · control	SEARCH · Kenya	0.006007259	0.200681971	0.418354134	0.083956132	0.006007259	0.006007259	0.153638643	0.236620146	0.475041035	0.39807503	0.07298466	0.094192572
S10	SEARCH	0	SEARCH · control	SEARCH · Uganda	0.001778666	0.066339697	0.508741706	0.033749771	0.001778666	0.001778666	0.050362459	0.06782486	0.544668606	0.437904767	0.027430851	0.02970083
S11	SEARCH	0	SEARCH · control	SEARCH · Uganda	0.00152423	0.042202272	0.415494034	0.017534792	0.00152423	0.00152423	0.031872401	0.049709846	0.497569627	0.354387432	0.015858738	0.017616545
S12	SEARCH	0	SEARCH · control	SEARCH · Uganda	0.0013997	0.040271311	0.487225125	0.019621194	0.0013997	0.0013997	0.033407552	0.046665018	0.560424564	0.446338207	0.018722413	0.020828381
S13	SEARCH	1	SEARCH · intervention	SEARCH · Kenya	0.005111374	0.167312117	0.326465675	0.054621663	0.005111374	0.005111374	0.14561156	0.184411316	0.356126144	0.305727251	0.051856083	0.056379565
S14	SEARCH	1	SEARCH · intervention	SEARCH · Uganda	0.001644955	0.039934178	0.348192777	0.013904792	0.001644955	0.001644955	0.03297127	0.047735762	0.415380768	0.313696035	0.013695631	0.014974519
S15	SEARCH	1	SEARCH · intervention	SEARCH · Uganda	0.001855149	0.06795741	0.251870854	0.017116491	0.001855149	0.001855149	0.056573042	0.076671615	0.287986688	0.229829813	0.016292283	0.017621423
S16	SEARCH	1	SEARCH · intervention	SEARCH · Uganda	0.001734888	0.04317191	0.43356488	0.018717824	0.001734888	0.001734888	0.028259877	0.055007821	0.453667523	0.420810915	0.012820588	0.023147891
S17	SEARCH	1	SEARCH · intervention	SEARCH · Uganda	6.74933e-4	0.031218609	0.268523065	0.008382917	6.74933e-4	6.74933e-4	0.022663931	0.038512484	0.343843504	0.231236314	0.007792846	0.008905485
S18	SEARCH	0	SEARCH · control	SEARCH · Uganda	0.002547847	0.039723858	0.471597922	0.018733689	0.002547847	0.002547847	0.032979321	0.048050095	0.535970939	0.450008456	0.017675958	0.021622949
S19	SEARCH	0	SEARCH · control	SEARCH · Uganda	0.002003849	0.033917628	0.406546828	0.013789104	0.002003849	0.002003849	0.030276573	0.037425262	0.430881993	0.393080927	0.01304563	0.014711157
S20	SEARCH	0	SEARCH · control	SEARCH · Kenya	0.003747265	0.217088664	0.436636529	0.094788841	0.003747265	0.003747265	0.172806818	0.254288357	0.475524042	0.41664902	0.082173797	0.105948995
S21	SEARCH	0	SEARCH · control	SEARCH · Uganda	0.004011293	0.078304861	0.443932603	0.034762081	0.004011293	0.004011293	0.071759236	0.084316744	0.580419583	0.35664866	0.041650466	0.030071454
S22	SEARCH	1	SEARCH · intervention	SEARCH · Kenya	0.004000675	0.153658143	0.320553791	0.0492557	0.004000675	0.004000675	0.110997962	0.18646923	0.362038309	0.295364641	0.040185515	0.055076417
S23	SEARCH	1	SEARCH · intervention	SEARCH · Kenya	0.00294088	0.167897629	0.367175447	0.061647887	0.00294088	0.00294088	0.123789664	0.204535795	0.400553637	0.351571038	0.0495844	0.071908862
S24	SEARCH	0	SEARCH · control	SEARCH · Kenya	0.003861869	0.137148144	0.447778915	0.061412047	0.003861869	0.003861869	0.105712963	0.165837513	0.528867103	0.410363894	0.055908108	0.068053728
S25	SEARCH	1	SEARCH · intervention	SEARCH · Kenya	0.005636481	0.214433463	0.284109355	0.060922553	0.005636481	0.005636481	0.163908535	0.254839984	0.332225481	0.26136719	0.054454592	0.066606811
S26	SEARCH	1	SEARCH · intervention	SEARCH · Uganda	0.002079262	0.037944621	0.388092555	0.014726025	0.002079262	0.002079262	0.030199817	0.044851706	0.479139774	0.336791981	0.014469934	0.015105695
S27	SEARCH	0	SEARCH · control	SEARCH · Uganda	0.002584636	0.10300618	0.487365387	0.050201647	0.002584636	0.002584636	0.097260268	0.104260655	0.562455257	0.423325623	0.054704549	0.044136207
S28	SEARCH	1	SEARCH · intervention	SEARCH · Uganda	0.004340531	0.085311549	0.37876292	0.032312851	0.004340531	0.004340531	0.067219063	0.102131612	0.434398072	0.351822819	0.029199831	0.035932232
S29	SEARCH	0	SEARCH · control	SEARCH · Uganda	0.002901201	0.062094294	0.45302492	0.028130263	0.002901201	0.002901201	0.057562048	0.074055403	0.618791881	0.399145361	0.035618928	0.029558871
S30	SEARCH	1	SEARCH · intervention	SEARCH · Kenya	0.003211962	0.209550604	0.305151869	0.063944758	0.003211962	0.003211962	0.170193917	0.24159314	0.342027116	0.285463733	0.058210935	0.068966079
S31	SEARCH	1	SEARCH · intervention	SEARCH · Kenya	0.003035499	0.173636761	0.32939184	0.057194532	0.003035499	0.003035499	0.137310521	0.204737817	0.38755052	0.299196914	0.053214764	0.061256923
S32	SEARCH	0	SEARCH · control	SEARCH · Kenya	0.004284865	0.212998171	0.447145292	0.09524113	0.004284865	0.004284865	0.16998703	0.248418516	0.500593499	0.418702843	0.085094402	0.104013539
T1	TasP	1	TasP · intervention	TasP · South Africa	0.018860588	0.248803828	0.611538462	0.15215311	0.0089	0.0232	0.189016667	0.296398261	0.545454545	0.592783505	0.1031	0.1757
T2	TasP	1	TasP · intervention	TasP · South Africa	0.02035387	0.410791367	0.534150613	0.21942446	0.0067	0.0292	0.3507	0.472990769	0.526946108	0.482673267	0.1848	0.2283
T3	TasP	0	TasP · control	TasP · South Africa	0.0283413	0.388216728	0.628726287	0.244082062	0.0138	0.033	0.309139535	0.438189571	0.682539683	0.593806922	0.211	0.2602
T4	TasP	0	TasP · control	TasP · South Africa	0.022762578	0.363196126	0.693333333	0.251815981	0.0058	0.0306	0.2926	0.444234742	0.681818182	0.626470588	0.1995	0.2783
T5	TasP	1	TasP · intervention	TasP · South Africa	0.019153978	0.333333333	0.593659942	0.197886647	0.0109	0.0233	0.260857377	0.397808824	0.655913978	0.535433071	0.1711	0.213
T6	TasP	1	TasP · intervention	TasP · South Africa	0.021751288	0.334265734	0.669456067	0.223776224	0.0093	0.0287	0.260216216	0.410047273	0.637931034	0.607734807	0.166	0.2492
T7	TasP	0	TasP · control	TasP · South Africa	0.020254917	0.27420999	0.665427509	0.182466871	0	0.0329	0.2048	0.354	0.6875	0.6	0.1408	0.2124
T8	TasP	1	TasP · intervention	TasP · South Africa	0.03458454	0.366107114	0.65720524	0.240607514	0.0089	0.0469	0.272411594	0.455492958	0.704081633	0.591666667	0.1918	0.2695
T9	TasP	0	TasP · control	TasP · South Africa	0.015723394	0.323684211	0.634146341	0.205263158	0.0072	0.019	0.282015	0.367842391	0.740740741	0.557575758	0.2089	0.2051
T10	TasP	1	TasP · intervention	TasP · South Africa	0.014319996	0.288268156	0.593023256	0.170949721	0.0076	0.0173	0.238588235	0.353994393	0.566666667	0.54040404	0.1352	0.1913
T11	TasP	1	TasP · intervention	TasP · South Africa	0.023196253	0.25210084	0.658333333	0.165966387	0.0242	0.0227	0.222608696	0.273288889	0.71875	0.613636364	0.16	0.1677
T12	TasP	1	TasP · intervention	TasP · South Africa	0.018097654	0.252730109	0.549382716	0.138845554	0	0.0284	0.174678947	0.302573529	0.513513514	0.544	0.0897	0.1646
T13	TasP	1	TasP · intervention	TasP · South Africa	0.021340869	0.173126615	0.611940299	0.105943152	0.0162	0.0201	0.1131	0.195670588	0.538461538	0.62962963	0.0609	0.1232
T14	TasP	0	TasP · control	TasP · South Africa	0.024009472	0.282918149	0.628930818	0.177935943	0	0.0347	0.272273684	0.343894521	0.527777778	0.593495935	0.1437	0.2041
T15	TasP	1	TasP · intervention	TasP · South Africa	0.022695639	0.279069767	0.636904762	0.177740864	0.0102	0.0292	0.2028	0.34072125	0.641025641	0.620155039	0.13	0.2113
T16	TasP	0	TasP · control	TasP · South Africa	0.01774401	0.232323232	0.565217391	0.131313131	0.0082	0.0228	0.169875	0.272403896	0.533333333	0.553956835	0.0906	0.1509
T17	TasP	0	TasP · control	TasP · South Africa	0.023252798	0.261565836	0.585034014	0.153024911	0	0.0331	0.161466667	0.308859091	0.642857143	0.554621849	0.1038	0.1713
T18	TasP	1	TasP · intervention	TasP · South Africa	0.014096202	0.208563536	0.668874172	0.139502762	0.0107	0.0144	0.126681818	0.256552703	0.733333333	0.611570248	0.0929	0.1569
T19	TasP	0	TasP · control	TasP · South Africa	0.020931069	0.265228426	0.602870813	0.159898477	0.0099	0.0259	0.151118519	0.335410309	0.586956522	0.595092025	0.0887	0.1996
T20	TasP	0	TasP · control	TasP · South Africa	0.019361957	0.221789883	0.561403509	0.124513619	0	0.0279	0.0735	0.268427586	0.6	0.557692308	0.0441	0.1497
T21	TasP	0	TasP · control	TasP · South Africa	0.025856756	0.368483412	0.622186495	0.229265403	0.0182	0.0296	0.296552212	0.442167188	0.642045455	0.573991031	0.1904	0.2538
T22	TasP	0	TasP · control	TasP · South Africa	0.024152841	0.338587642	0.588454376	0.19924338	0.0139	0.0258	0.248957746	0.410081166	0.591666667	0.534772182	0.1473	0.2193
Y1	Ya Tsie	0	Ya Tsie · control	Ya Tsie · Botswana	0.0036	0.201785827	0.277777778	0.056051619	NA	NA	NA	NA	NA	NA	NA	NA
Y2	Ya Tsie	1	Ya Tsie · intervention	Ya Tsie · Botswana	0.0027	0.213790363	0.076923077	0.016445413	NA	NA	NA	NA	NA	NA	NA	NA
Y3	Ya Tsie	1	Ya Tsie · intervention	Ya Tsie · Botswana	0.0023	0.232887504	0.087719298	0.020428728	NA	NA	NA	NA	NA	NA	NA	NA
Y4	Ya Tsie	1	Ya Tsie · intervention	Ya Tsie · Botswana	0.0085	0.26929974	0.02970297	0.007999002	NA	NA	NA	NA	NA	NA	NA	NA
Y5	Ya Tsie	1	Ya Tsie · intervention	Ya Tsie · Botswana	0.0041	0.245144402	0.119047619	0.029183857	NA	NA	NA	NA	NA	NA	NA	NA
Y6	Ya Tsie	1	Ya Tsie · intervention	Ya Tsie · Botswana	0.0116	0.352876075	0.162162162	0.057223147	NA	NA	NA	NA	NA	NA	NA	NA
Y7	Ya Tsie	0	Ya Tsie · control	Ya Tsie · Botswana	0.0117	0.222421236	0.142857143	0.031774462	NA	NA	NA	NA	NA	NA	NA	NA
Y8	Ya Tsie	1	Ya Tsie · intervention	Ya Tsie · Botswana	0.0042	0.288699383	0.037037037	0.01069257	NA	NA	NA	NA	NA	NA	NA	NA
Y9	Ya Tsie	1	Ya Tsie · intervention	Ya Tsie · Botswana	0.0092	0.332114308	0.126436782	0.041991464	NA	NA	NA	NA	NA	NA	NA	NA
Y10	Ya Tsie	1	Ya Tsie · intervention	Ya Tsie · Botswana	0.0029	0.365501115	0.073684211	0.026931661	NA	NA	NA	NA	NA	NA	NA	NA
Y11	Ya Tsie	0	Ya Tsie · control	Ya Tsie · Botswana	0.0024	0.156290731	0.3	0.046887219	NA	NA	NA	NA	NA	NA	NA	NA
Y12	Ya Tsie	0	Ya Tsie · control	Ya Tsie · Botswana	0.0061	0.313536439	0.211009174	0.066159065	NA	NA	NA	NA	NA	NA	NA	NA
Y13	Ya Tsie	0	Ya Tsie · control	Ya Tsie · Botswana	0.0098	0.306418321	0.268292683	0.082209793	NA	NA	NA	NA	NA	NA	NA	NA
Y14	Ya Tsie	1	Ya Tsie · intervention	Ya Tsie · Botswana	0.0078	0.248694627	0.113924051	0.028332299	NA	NA	NA	NA	NA	NA	NA	NA
Y15	Ya Tsie	0	Ya Tsie · control	Ya Tsie · Botswana	0.005	0.304356928	0.2375	0.07228477	NA	NA	NA	NA	NA	NA	NA	NA
Y16	Ya Tsie	0	Ya Tsie · control	Ya Tsie · Botswana	0.0113	0.19565099	0.170731707	0.033403828000000003	NA	NA	NA	NA	NA	NA	NA	NA
Y17	Ya Tsie	0	Ya Tsie · control	Ya Tsie · Botswana	0.0181	0.23486814	0.190476191	0.044736789	NA	NA	NA	NA	NA	NA	NA	NA
Y18	Ya Tsie	1	Ya Tsie · intervention	Ya Tsie · Botswana	0.0043	0.378360255	0.127659575	0.048301309	NA	NA	NA	NA	NA	NA	NA	NA
Y19	Ya Tsie	1	Ya Tsie · intervention	Ya Tsie · Botswana	0.006	0.18261002	0.160714286	0.029348039	NA	NA	NA	NA	NA	NA	NA	NA
Y20	Ya Tsie	1	Ya Tsie · intervention	Ya Tsie · Botswana	0.0061	0.24196674	0.048387097	0.011708068	NA	NA	NA	NA	NA	NA	NA	NA
Y21	Ya Tsie	0	Ya Tsie · control	Ya Tsie · Botswana	0.0035	0.228737014	0.114583333	0.02620945	NA	NA	NA	NA	NA	NA	NA	NA
Y22	Ya Tsie	0	Ya Tsie · control	Ya Tsie · Botswana	0.0111	0.306889766	0.151162791	0.046390313	NA	NA	NA	NA	NA	NA	NA	NA
Y23	Ya Tsie	0	Ya Tsie · control	Ya Tsie · Botswana	0.0037	0.291501948	0.115384615	0.03363484	NA	NA	NA	NA	NA	NA	NA	NA
Y24	Ya Tsie	0	Ya Tsie · control	Ya Tsie · Botswana	0.0145	0.27682084	0.120689655	0.033409412	NA	NA	NA	NA	NA	NA	NA	NA
Y25	Ya Tsie	1	Ya Tsie · intervention	Ya Tsie · Botswana	0.0048	0.28849442	0.052083333	0.015025751	NA	NA	NA	NA	NA	NA	NA	NA
Y26	Ya Tsie	0	Ya Tsie · control	Ya Tsie · Botswana	0.0133	0.330199806	0.118811881	0.03923166	NA	NA	NA	NA	NA	NA	NA	NA
Y27	Ya Tsie	0	Ya Tsie · control	Ya Tsie · Botswana	0.0117	0.265487873	0.188405797	0.050019454	NA	NA	NA	NA	NA	NA	NA	NA
Y28	Ya Tsie	1	Ya Tsie · intervention	Ya Tsie · Botswana	0.0055	0.219962128	0.064516129	0.014191105	NA	NA	NA	NA	NA	NA	NA	NA
Y29	Ya Tsie	1	Ya Tsie · intervention	Ya Tsie · Botswana	0.0055	0.272594823	0.075268817	0.02051789	NA	NA	NA	NA	NA	NA	NA	NA
Y30	Ya Tsie	0	Ya Tsie · control	Ya Tsie · Botswana	0.0136	0.397826769	0.146788991	0.05839659	NA	NA	NA	NA	NA	NA	NA	NA
